# Supplementary material for: Lipase-Catalyzed Phospha-Michael Addition Reactions under Mild Conditions
Source: Molecules. 2022 Nov 12;27(22):7798. doi: 10.3390/molecules27227798 (PMC9698776; doi:10.3390/molecules27227798)
Supplement: Supplementary file 1 [file molecules-27-07798-s001.zip]

Archive with 1 entries (1 files):
- molecules-1937412-supplementary.pdf
